# Supplementary material for: Pulmonary Fibrosis Induced by CdSe Nanorods and the Therapy with Modified Procyanidinere
Source: Toxics. 2022 Nov 8;10(11):673. doi: 10.3390/toxics10110673 (PMC9693992; doi:10.3390/toxics10110673)
Supplement: Supplementary file 1 [file toxics-10-00673-s001.zip]

Archive with 1 entries (1 files):
- toxics-2002682-supplementary.pdf
